# Supplementary material for: MSRE-HTPrimer: a high-throughput and genome-wide primer design pipeline optimized for epigenetic research
Source: Clin Epigenetics. 2016 Mar 5;8:26. doi: 10.1186/s13148-016-0190-9 (PMC4779238; doi:10.1186/s13148-016-0190-9)
Supplement: Additional file 1: — Target bed file (mandatory input file) to run primer design with MSRE-HTPrimer. (TXT 256 bytes) [file 13148_2016_190_MOESM1_ESM.txt]

chr2	241454334	241457334	Target1
chr3	10155818	10158818	Target2
chr5	118813546	118816546	Target3
chr5	148183848	148186848	Target4
chr5	112098954	112101954	Target5
chr15	89059082	89062082	Target6
chr19	1154297	1157297	Target7
chrY	25386895	25389895	Target8
