# Supplementary material for: MSRE-HTPrimer: a high-throughput and genome-wide primer design pipeline optimized for epigenetic research
Source: Clin Epigenetics. 2016 Mar 5;8:26. doi: 10.1186/s13148-016-0190-9 (PMC4779238; doi:10.1186/s13148-016-0190-9)
Supplement: Additional file 3: — Custom quality filter matrix with ten quality levels ranking the designed primer independent of the Primer3 level, but dependent on amplicon size, amount of cut sites, and gene distance. (TXT 870 bytes) [file 13148_2016_190_MOESM3_ESM.txt]

Primer_Quality_Level	Fp_Tm	Fp_Gc_%	Fp_Any_Compl	Rp_3'_Compl	Amp_Size	Lp_Repeat_In_Bp	Lp_Snp_Pos_From_3'	Rp_Repeat_In_Bp	Rp_Snp_Pos_From_3'	Hyb_Repeat_In_Bp	Hyb_Snp_Pos_From_3'	Amp_Sum_Cutsites_Primer	Amp_Sum_Cutsites_Between_Primers
1	65-75	30-70	0-2.55	0-2.55	90-110	0	>10	0	>10	>3	>10	0	>4
2	65-75	30-70	0-2.55	0-2.55	90-120	0	>10	<2	>10	>3	>10	>=3	>3
3	65-75	30-70	0-2.55	0-2.55	80-140	<5	>10	<3	>10	>4	>10	>=3	>2
4	65-75	30-70	0-2.55	0-2.55	80-140	<=5	>10	<4	>10	>5	>10	>=3	>2
5	65-75	30-70	0-2.55	0-2.55	80-140	<5	>10	<5	>10	>6	>10	>=3	>2
6	65-75	30-70	0-2.55	0-2.55	80-140	<10	>10	<=6	>10	>7	>10	>=3	>1
7	65-75	30-70	0-2.55	0-2.55	80-140	<10	>10	<7	>10	>8	>10	>=3	>1
8	65-75	30-70	0-2.55	0-2.55	80-140	<10	>10	<8	>10	>9	>10	>=3	>1
9	65-75	30-70	0-2.55	0-2.55	80-140	<10	>10	<10	>10	>10	>10	>=3	>1
10	65-75	30-70	0-2.55	0-2.55	80-140	<10	>5	>9	>5	>11	>=5	>=3	>0
