# Supplementary material for: MSRE-HTPrimer: a high-throughput and genome-wide primer design pipeline optimized for epigenetic research
Source: Clin Epigenetics. 2016 Mar 5;8:26. doi: 10.1186/s13148-016-0190-9 (PMC4779238; doi:10.1186/s13148-016-0190-9)
Supplement: Additional file 4: — List of restriction enzymes (mandatory input for MSRE-PCR) in a text file one enzyme per line. (TXT 30 bytes) [file 13148_2016_190_MOESM4_ESM.txt]

HpaII
Hin6I
AciI
HpyCH4IV
