# Supplementary material for: MSRE-HTPrimer: a high-throughput and genome-wide primer design pipeline optimized for epigenetic research
Source: Clin Epigenetics. 2016 Mar 5;8:26. doi: 10.1186/s13148-016-0190-9 (PMC4779238; doi:10.1186/s13148-016-0190-9)
Supplement: Additional file 5: — MSRE-HTPrimer output summary table. MSRE-HTPrimer produces a final output summary with one line per primer pairs including target sequence information, primer pairs, oligos, amplicons, and their genomic and epigenetic annotations. (XLS 234 kb) [file 13148_2016_190_MOESM5_ESM.xls]

## Sheet: MSRE-HTPrimer-Output-Table
Output Info category	Column Name	Column example value	Column description	Subtype Availability
Target Sequence Information	Ts_Id	t_26	Unique ID for each target sequence in the input target file	MSRE-PCR, Genomic-PCR
	Ts_Bed	chr19 1154297 1157297 + t_26	Name of the created Bed file	MSRE-PCR, Genomic-PCR
	Ts_Chr	chr19	Chromosomal coordinate of the target sequence	MSRE-PCR, Genomic-PCR
	Ts_Start	1154297	Chromosomal start position of the target sequence	MSRE-PCR, Genomic-PCR
	Ts_End	1157297	Chromosomal end position of the target sequence	MSRE-PCR, Genomic-PCR
	Ts_Name	NM_000455	Target sequence name	MSRE-PCR, Genomic-PCR
	Ts_Strand	+	Strand of the target sequence	MSRE-PCR, Genomic-PCR
	Ts_Fasta	hg19_chr19_1154297_1157297_+	Fasta sequence of the target sequence	MSRE-PCR, Genomic-PCR
	Ts_Size	3001	Target sequence size after adding bases up- and downstream	MSRE-PCR, Genomic-PCR
Forward Primer Information	Fp_Start	1155671	Forward primer start position	MSRE-PCR, Genomic-PCR
	Fp_End	1155690	Forward primer end position	MSRE-PCR, Genomic-PCR
	Fp_Len	20	Forward primer length	MSRE-PCR, Genomic-PCR
	Fp_Tm	58.88	Forward primer melting temperature	MSRE-PCR, Genomic-PCR
	Fp_Gc_%	55	Forward primer GC percentage	MSRE-PCR, Genomic-PCR
	Fp_Any_Compl	0	Forward primer complementary (any)	MSRE-PCR, Genomic-PCR
	Fp_3'_Compl	0	Forward primer complementary (3’)	MSRE-PCR, Genomic-PCR
	Fp_Seq	AGCCTCGGTATGTTCCTCTG	Forward primer sequence	MSRE-PCR, Genomic-PCR
Reverse Primer Information	Rp_Start	1156405	Reverse primer start position	MSRE-PCR, Genomic-PCR
	Rp_End	1156424	Reverse primer end position	MSRE-PCR, Genomic-PCR
	Rp_Len	20	Reverse primer length	MSRE-PCR, Genomic-PCR
	Rp_Tm	59.04	Reverse primer melting temperature	MSRE-PCR, Genomic-PCR
	Rp_Gc_%	55	Reverse primer GC percentage	MSRE-PCR, Genomic-PCR
	Rp_Any_Compl	18.36	Reverse primer complementary (any)	MSRE-PCR, Genomic-PCR
	Rp_3'_Compl	0	Reverse primer complementary (3’)	MSRE-PCR, Genomic-PCR
	Rp_Seq	GTTTTGGGCCCTGACTCTTG	Reverse primer sequence	MSRE-PCR, Genomic-PCR
	Amp_Id	t_26a2	Amplicon start position	MSRE-PCR, Genomic-PCR
Amplicon Information	Amp_Bed	chr19 1155671 1156424 t_26a2 +	Amplicon end position	MSRE-PCR, Genomic-PCR
	Amp_Start	1155671	Amplicon length	MSRE-PCR, Genomic-PCR
	Amp_End	1156424	Amplicon melting temperature	MSRE-PCR, Genomic-PCR
	Amp_Size	754	Amplicon size	MSRE-PCR, Genomic-PCR
	Amp_Pair_Any	0	Amplicon complementary (any)	MSRE-PCR, Genomic-PCR
	Amp_Pair_3'	0	Amplicon complementary (3’)	MSRE-PCR, Genomic-PCR
	Amp_Sequence	AGCCTCGGTATGTTCCTCTGGGAGACAGGTTCTCTGGGTAGAGCCTGGGACCCCCCGACCCCGGCCCCGTGTGCTGGTGGCCACAAACAGCTCTGCTGGGCCCAAGGCAGCTCGTGGAGACCTGGACCGGGAGGGGATGGGCAGGAGAACAATGCGGACACCAGGCACAACCAACCAAGAGTCAGGGCCCAAAAC	Amplicon sequence	MSRE-PCR, Genomic-PCR
Hybridization probe Information	Hyb_Start	1155947	Hybridisation probe start position	MSRE-PCR, Genomic-PCR
	Hyb_End	1155966	Hybridisation probe end position	MSRE-PCR, Genomic-PCR
	Hyb_Len	20	Hybridisation probe length	MSRE-PCR, Genomic-PCR
	Hyb_Tm	60.03	Hybridisation probe melting temperature	MSRE-PCR, Genomic-PCR
	Hyb_Gc_%	55	Hybridisation probe GC percentage	MSRE-PCR, Genomic-PCR
	Hyb_Any_Compl	0	Hybridisation probe complementary (any)	MSRE-PCR, Genomic-PCR
	Hyb_3'_Compl	0	Hybridisation probe complementary (3’)	MSRE-PCR, Genomic-PCR
	Hyb_Seq	CGCTGACCTTTTCCACACTC	Hybridisation probe sequence	MSRE-PCR, Genomic-PCR
Primer Pairs, Amplicon and Hybridization probe annotation	Lp_Repeat_In_Bp	20	Left primer repeat in base pair	MSRE-PCR, Genomic-PCR
	Lp_Snp_Pos_From_3'	0	Left primer SNP position from 3’ end	MSRE-PCR, Genomic-PCR
	Rp_Repeat_In_Bp	0	Right primer repeat in base pair	MSRE-PCR, Genomic-PCR
	Rp_Snp_Pos_From_3'	0	Right primer SNP position from 3’ end	MSRE-PCR, Genomic-PCR
	Hyb_Repeat_In_Bp	0	Hybridisation probe repeat in base pair	MSRE-PCR, Genomic-PCR
	Hyb_Snp_Pos_From_3'	0	Hybridisation probe SNP position from 3’ end	MSRE-PCR, Genomic-PCR
	Amp_Genomic_Feature	exon;CDS	Genomic Feature overlap of amplicon	MSRE-PCR, Genomic-PCR
	Amp_CpG_Overlap_In_Bp	0	CpG overlap of amplicon in base pair	MSRE-PCR, Genomic-PCR
	Amp_Sum_CGs	23	Sum of CG’s in amplicon	MSRE-PCR, Genomic-PCR
	Amp_Sum_Cutsites_Primer	1	Sum of cutsites in the primers of the amplicon	MSRE-PCR
	Amp_Sum_Cutsites_Between_Primers	8	Sum of cutsites between the primers of the amplicon	MSRE-PCR
	Amp_Sum_Cutsites	9	Total amount of cutsites	MSRE-PCR
	Amp_Next_Plus_Gene_Up	NM_099462	Next gene upstream on sense strand of amplicon	MSRE-PCR, Genomic-PCR
	Amp_Next_Plus_Gene_Up_5'5'Dist	NM_023478	Next gene upstream on sense strand of amplicon at gene distance	MSRE-PCR, Genomic-PCR
	Amp_Next_Minus_Gene_Up	NM_895698	Next gene upstream on antisense strand of amplicon	MSRE-PCR, Genomic-PCR
	Amp_Next_Minus_Gene_Up_5'5'Dist	NM_000478	Next gene upstream on antisense strand of amplicon at gene distance	MSRE-PCR, Genomic-PCR
	Amp_Next_Plus_Gene_Down	NM_018462	Next gene downstream on sense strand of amplicon	MSRE-PCR, Genomic-PCR
	Amp_Next_Plus_Gene_Down_5'5'Dist	NM_024832	Next gene downstream on sense strand of amplicon at gene distance	MSRE-PCR, Genomic-PCR
	Amp_Next_Minus_Gene_Down	NM_045973	Next gene downstream on antisense strand of amplicon	MSRE-PCR, Genomic-PCR
	Amp_Next_Minus_Gene_Down_5'5'Dist	NM_0145654	Next gene downstream on antisense strand of amplicon at gene distance	MSRE-PCR, Genomic-PCR
	Amp_Actual_Target_Overlap_In_Bp	3	Initial target overlap in base pair with amplicon	MSRE-PCR, Genomic-PCR
	Amp_Actual_Target_Overlap_Ids	t_27-NM_000478	Initial target overlap ID	MSRE-PCR, Genomic-PCR
Primer Pair Quality Level	Primer3_Quality_Level	2	Primer3 design level	MSRE-PCR, Genomic-PCR
	MSRE-HTPrimer_Quality_Level	1	Quality level of designed primer according to initially determined with quality level file	MSRE-PCR, Genomic-PCR
UCSC Genome Browser Visualization URL	UCSC_Genome_Browser		UCSC genome browser link - Visualization of PCR product	MSRE-PCR, Genomic-PCR
UCSC Insilico Primers URL	UCSC_Insilico_Primer		UCSC In-silico PCR link - Visualization of PCR product and check for validation	MSRE-PCR, Genomic-PCR
