# Supplementary material for: MSRE-HTPrimer: a high-throughput and genome-wide primer design pipeline optimized for epigenetic research
Source: Clin Epigenetics. 2016 Mar 5;8:26. doi: 10.1186/s13148-016-0190-9 (PMC4779238; doi:10.1186/s13148-016-0190-9)
Supplement: Additional file 6: — An example output UCSC custom track in GTF format produced by MSRE-HTPrimer for each target sequence in a separate file. (GTF 3 kb) [file 13148_2016_190_MOESM6_ESM.gtf]

browser position chr2:241455607-241456561
browser hide none
track name=seq7_seq7a2 description="primer3 primer pair for amplicon id: seq7_seq7a2" visibility=2 itemRgb=On color=192,0,0
chr2	primer3	Fp_primer	241455707	241455727	.	+	.	seq7_seq7a2_primer
chr2	primer3	Rp_primer	241456441	241456461	.	+	.	seq7_seq7a2_primer
chr2	primer3	Amplicon	241455707	241456461	.	+	.	seq7_seq7a2_Amplicon
browser position chr2:241455883-241457021
browser hide none
track name=seq7_seq7a3 description="primer3 primer pair for amplicon id: seq7_seq7a3" visibility=2 itemRgb=On color=192,0,0
chr2	primer3	Fp_primer	241455983	241456003	.	+	.	seq7_seq7a3_primer
chr2	primer3	Rp_primer	241456901	241456921	.	+	.	seq7_seq7a3_primer
chr2	primer3	Amplicon	241455983	241456921	.	+	.	seq7_seq7a3_Amplicon
browser position chr2:241455883-241457022
browser hide none
track name=seq7_seq7a4 description="primer3 primer pair for amplicon id: seq7_seq7a4" visibility=2 itemRgb=On color=192,0,0
chr2	primer3	Fp_primer	241455983	241456003	.	+	.	seq7_seq7a4_primer
chr2	primer3	Rp_primer	241456902	241456922	.	+	.	seq7_seq7a4_primer
chr2	primer3	Amplicon	241455983	241456922	.	+	.	seq7_seq7a4_Amplicon
browser position chr2:241455883-241456810
browser hide none
track name=seq7_seq7a5 description="primer3 primer pair for amplicon id: seq7_seq7a5" visibility=2 itemRgb=On color=192,0,0
chr2	primer3	Fp_primer	241455983	241456003	.	+	.	seq7_seq7a5_primer
chr2	primer3	Rp_primer	241456690	241456710	.	+	.	seq7_seq7a5_primer
chr2	primer3	Amplicon	241455983	241456710	.	+	.	seq7_seq7a5_Amplicon
browser position chr2:241456310-241457021
browser hide none
track name=seq7_seq7a7 description="primer3 primer pair for amplicon id: seq7_seq7a7" visibility=2 itemRgb=On color=192,0,0
chr2	primer3	Fp_primer	241456410	241456430	.	+	.	seq7_seq7a7_primer
chr2	primer3	Rp_primer	241456901	241456921	.	+	.	seq7_seq7a7_primer
chr2	primer3	Amplicon	241456410	241456921	.	+	.	seq7_seq7a7_Amplicon
browser position chr2:241456310-241457022
browser hide none
track name=seq7_seq7a8 description="primer3 primer pair for amplicon id: seq7_seq7a8" visibility=2 itemRgb=On color=192,0,0
chr2	primer3	Fp_primer	241456410	241456430	.	+	.	seq7_seq7a8_primer
chr2	primer3	Rp_primer	241456902	241456922	.	+	.	seq7_seq7a8_primer
chr2	primer3	Amplicon	241456410	241456922	.	+	.	seq7_seq7a8_Amplicon
browser position chr2:241456307-241457021
browser hide none
track name=seq7_seq7a9 description="primer3 primer pair for amplicon id: seq7_seq7a9" visibility=2 itemRgb=On color=192,0,0
chr2	primer3	Fp_primer	241456407	241456427	.	+	.	seq7_seq7a9_primer
chr2	primer3	Rp_primer	241456901	241456921	.	+	.	seq7_seq7a9_primer
chr2	primer3	Amplicon	241456407	241456921	.	+	.	seq7_seq7a9_Amplicon
browser position chr2:241456307-241457022
browser hide none
track name=seq7_seq7a10 description="primer3 primer pair for amplicon id: seq7_seq7a10" visibility=2 itemRgb=On color=192,0,0
chr2	primer3	Fp_primer	241456407	241456427	.	+	.	seq7_seq7a10_primer
chr2	primer3	Rp_primer	241456902	241456922	.	+	.	seq7_seq7a10_primer
chr2	primer3	Amplicon	241456407	241456922	.	+	.	seq7_seq7a10_Amplicon
browser position chr2:241455879-241457021
browser hide none
track name=seq7_seq7a11 description="primer3 primer pair for amplicon id: seq7_seq7a11" visibility=2 itemRgb=On color=192,0,0
chr2	primer3	Fp_primer	241455979	241455999	.	+	.	seq7_seq7a11_primer
chr2	primer3	Rp_primer	241456901	241456921	.	+	.	seq7_seq7a11_primer
chr2	primer3	Amplicon	241455979	241456921	.	+	.	seq7_seq7a11_Amplicon
