# Supplementary material for: MSRE-HTPrimer: a high-throughput and genome-wide primer design pipeline optimized for epigenetic research
Source: Clin Epigenetics. 2016 Mar 5;8:26. doi: 10.1186/s13148-016-0190-9 (PMC4779238; doi:10.1186/s13148-016-0190-9)
Supplement: Additional file 7: — Detail description of 135 experimentally validated MSREqPCR assays designed by MSRE-HTPrimer. (XLSX 57 kb) [file 13148_2016_190_MOESM7_ESM.xlsx]

## Sheet: 139_validated_MSREqPCR_assays
Assay_ID	Primer forward	length Primer forward	Tm_fw	Primer reverse	Tm_rev	length Primer reverse	amplicon sequence	length amplicon sequence	chr Pos of amplicon	PCR cutsites	AciI	Hin6I	HpaII	HpyCH4IV	link to in silico PCR	UCSC_REFGENE_NAME	UCSC_REFGENE_ACCESSION	UCSC_REFGENE_GROUP	UCSC_CPG_ISLANDS_NAME	RELATION_TO_UCSC_CPG_ISLAND	Slope	Intercept	R²	Efficiency	ng	copy
E_1	CCGAGGGACCCGTGGGATCT	20	69.9	GTGGGGGCTCCGACACGAAC	69.5	20	CCGAGGGACCCGTGGGATCTgcgctcaccgccctgcgagcagaggcGTTCGTGTCGGAGCCCCCAC	66	chr1:3663349+3663414	2	1	1	0	0	LINK	KIAA0495;KIAA0495	NM_207306;NM_207306	1stExon;5'UTR	chr1:3662963-3664085	Island	-3.64416	29.1979	0.997624	88.1101	29.1979	38.35
E_2	TGCCCAGCTTCTCGGTCCTG	20	68.3	GCTGCCTCCAGATGCGGCTTT	70.1	21	TGCCCAGCTTCTCGGTCCTGggtgggttagcttggtctcgggctccccctggcggacactgagccatagAAAGCCGCATCTGGAGGCAGC	90	chr1:9551258+9551347						LINK	0	0	0	chr1:9555379-9555652	N_Shelf	-3.6699	28.479	0.996102	87.3588	28.479	37.6958
E_4	GCGGACCTGGGGCTCTAGCA	20	69.2	TTCCCACCCGGACAAGAGTGG	68.7	21	GCGGACCTGGGGCTCTAGCActgactaagtcactgcacctgcgcaagagtctccgCCACTCTTGTCCGGGTGGGAA	76	chr1:20569714+20569789						LINK	0	0	0	chr1:20569455-20569817	Island	-3.43487	28.3591	0.9991	95.4931	28.3591	36.9856
E_6	CGCGGGGAAGGGTTTCCAAG	20	70.0	AGCAGATGGCGGCCGTTCC	70.1	19	CGCGGGGAAGGGTTTCCAAGgcagtcaccgcagaccgcccgggagcggGGAACGGCCGCCATCTGCT	67	chr1:156627364+156627430	6	5	0	1	0	LINK	BCAN	NM_021948	Body	chr1:156627342-156627576	Island	-3.67405	28.8932	0.999431	87.1453	28.8932	38.1204
E_7	GAGGCTCTAGCAGGCGGGACA	21	68.3	CCGTGGTGTTGGCAGGTGGA	69.9	20	GAGGCTCTAGCAGGCGGGACAatgcccagggattcatgagccggacaaagctgtatccctccattTCCACCTGCCAACACCACGG	85	chr1:169555930+169556014	2	1	0	1	0	LINK	F5	NM_000130	TSS1500	0	0	-3.76541	28.8274	0.992557	84.3214	28.8274	38.284
E_8	TTCGGCCCTCGGCTGACACT	20	69.8	CGTGGCTGAGGAGCCTGTGG	68.9	20	TTCGGCCCTCGGCTGACACTaactcgctcggctgctccgctggttccatcgccgctgccgCCACAGGCTCCTCAGCCACG	80	chr1:202858178+202858257	3	3	0	0	0	LINK	RABIF;RABIF	NM_002871;NM_002871	5'UTR;1stExon	chr1:202857683-202858394	Island	-3.38671	28.5254	0.994181	97.3659	28.5254	37.0309
E_9	CCTGAAGCCCGTCGGACCAC	20	69.6	GCACCTTACGGCGGGACCAA	69.5	20	CCTGAAGCCCGTCGGACCACccatcgccgcctgcgcagacccaaatcTTGGTCCCGCCGTAAGGTGC	67	chr1:207996993+207997059						LINK	0	0	0	0	0	-3.75046	29.4285	0.98055	84.7712	29.4285	38.8475
E_10	GGGGACCTCGGTGGGTGCAT	20	70.8	GCAGCGCCAGGGAGCCTTTC	70.8	20	GGGGACCTCGGTGGGTGCATcaccccggcagatgcgctaagggctcggtgggcgttttcccagtggcaggttgatggtggggtttgtttgGAAAGGCTCCCTGGCGCTGC	110	chr1:222792030+222792139	3	0	2	1	0	LINK	MIA3	NM_198551	Body	chr1:222791399-222792083	Island	-3.30532	28.7903	0.993287	100.7	28.7903	37.0915
E_11	GCCTCGTCTTGGTGACTCCTCTGC	24	69.8	GGAAAGGGTGTCCCCAGCTGTC	68.4	22	GCCTCGTCTTGGTGACTCCTCTGCaaaactgcaaattccacccccgtgcggcggggcaggacatctcccaGACAGCTGGGGACACCCTTTCC	92	chr10:3509610+3509701						LINK	0	0	0	0	0	-3.68651	28.4965	0.990177	86.7512	28.4965	37.755
E_12	TGCAGCTTTGGCTTTGCAGGTT	22	68.3	TGCAGGTGCTTACCGCAGAAGG	68.8	22	TGCAGCTTTGGCTTTGCAGGTTttagaagctctccctacgccacgtctttaaatatatgtatgttcaatcagcaggaggaagggactaacaagagCCTTCTGCGGTAAGCACCTGCA	117	chr10:6620529+6620645	2	1	0	0	1	LINK	PRKCQ	NM_006257	5'UTR	chr10:6621907-6622642	N_Shore	-3.85842	28.7844	0.992037	81.6241	28.7844	38.4746
E_13	GGGGCTCTATTCGGCGCAGCTA	22	70.4	TCCCGGGGAGACAGACCCAAA	70.2	21	GGGGCTCTATTCGGCGCAGCTActcagtggtccaggttcctcccacgtTTTGGGTCTGTCTCCCCGGGA	69	chr10:50886985+50887053	3	0	1	1	1	LINK	C10orf53;C10orf53	NM_001042427;NM_182554	TSS1500;TSS1500	chr10:50887565-50887862	N_Shore	-3.41826	28.4624	0.990265	96.131	28.4624	37.0472
E_14	GCCTGCGAAACCAGTTGGGACT	22	68.8	CCCAAGCCCTTAGGCGGAGGA	70.5	21	GCCTGCGAAACCAGTTGGGACTagaactaaaagggttaattaagtggggtccccgcccTCCTCCGCCTAAGGGCTTGGG	79	chr10:103880805+103880883	2	2	0	0	0	LINK	LDB1	NM_001113407	TSS1500	chr10:103879633-103880628	S_Shore	-3.80195	30.2958	0.981971	83.2412	30.2958	39.8442
E_15	TGTGCGTGAGCCGGGACTGTA	21	69.5	GTCCAGGCACAGCCGCAGGT	70.4	20	TGTGCGTGAGCCGGGACTGTAcccacagcttgctgagggctgctcttcttgggccagggaaagcagggcagccgggACCTGCGGCTGTGCCTGGAC	96	chr10:135054708+135054803	3	1	0	2	0	LINK	VENTX	NM_014468	3'UTR	chr10:135048797-135052077	S_Shelf	-3.68651	28.4965	0.990265	86.7512	28.4965	37.755
E_17	CAGGCTCAGCCCAGCCGAGA	20	70.6	GGGAGGGCCAGGCCGAGTCT	71.3	20	CAGGCTCAGCCCAGCCGAGAaggccggacgccgaccgcccgctcctccgAGACTCGGCCTGGCCCTCCC	69	chr11:10315399+10315467	3	2	0	1	0	LINK	SBF2	NM_030962	Body	chr11:10315279-10315933	Island	-3.57938	29.9644	0.990535	90.2734	29.9644	38.9538
E_20	GCGGTGGGGACGATGTGGTT	20	69.7	GGCTCCGGGATGAGCTCGAA	69.2	20	GCGGTGGGGACGATGTGGTTctttgcccgggacccggtccgggactttccgTTCGAGCTCATCCCGGAGCC	71	chr11:65292613+65292683	5	1	0	4	0	LINK	SCYL1;SCYL1	NM_001048218;NM_020680	1stExon;1stExon	chr11:65292571-65292940	Island	-3.53951	28.7465	0.980056	91.657	28.7465	37.6358
E_21	GGGGAGCAGCAAGAGCGAAGC	21	69.9	TGGCCTCACCTGCCCTAGCC	69.1	20	GGGGAGCAGCAAGAGCGAAGCtctgggcgccaccatcttgggccagaggtcaagggtcctcacgttaGGCTAGGGCAGGTGAGGCCA	87	chr11:66206257+66206343	2	0	1	0	1	LINK	MRPL11;MRPL11;MRPL11	NM_016050;NM_170739;NM_170738	TSS200;TSS200;TSS200	0	0	-3.42989	29.0974	0.99113	95.7563	29.0974	37.7114
E_22	CCCTGACAAGGTCTGGAGCCTCA	23	69.2	CCGTTGGAGGCAGGGGACAC	69.5	20	CCCTGACAAGGTCTGGAGCCTCAgagcgcacctgcccccacttacaagccccggcctcggggattgggtggaGTGTCCCCTGCCTCCAACGG	92	chr11:68934274+68934365						LINK	0	0	0	0	0	-3.77869	30.1935	0.997279	83.9254	30.1935	39.6835
E_26	CGCAGCCATGGCGTCGTTAC	20	69.2	GGCTGTTCAGCCGCTCGCTCT	70.5	21	CGCAGCCATGGCGTCGTTACtgtggggaggcgacgcaggggcggcggAGAGCGAGCGGCTGAACAGCC	68	chr11:125774406+125774473	3	3	0	0	0	LINK	PUS3;DDX25	NM_031307;NM_013264	TSS1500;1stExon	chr11:125774292-125774584	Island	-3.53951	31.0007	0.997744	91.657	31.0007	39.89
E_29	GAAAGGAGGGGCGTGGCTTGA	21	69.9	CGACCCAGGGACTGGCTGGA	70.3	20	GAAAGGAGGGGCGTGGCTTGAagtcccctcctccatcccggggatcacgttttgcctgggggagctgatcgcaagactaggcaaccTCCAGCCAGTCCCTGGGTCG	106	chr12:56521973+56522078	2	0	0	1	1	LINK	ESYT1	NM_015292	TSS200	chr12:56522240-56522454	N_Shore	-3.15251	28.4355	0.978657	107.591	28.4355	36.3529
E_30	TCCTCCACGGCGGAGCCTTA	20	69.4	GTGGGCCGCAGGTGTGTGAC	69.7	20	TCCTCCACGGCGGAGCCTTAgtaattgccgctgcctccccgggggcgcctctcGTCACACACCTGCGGCCCAC	73	chr12:132435168+132435240	5	3	1	1	0	LINK	EP400	NM_015409	5'UTR	chr12:132434352-132435241	Island	-3.7571	29.2726	0.992369	84.5707	29.2726	38.7083
E_31	CGGAGCCTAACAGAGAGCTGGGAAG	25	69.4	GCAGGTGCTGGCCCTCGAGTA	69.2	21	CGGAGCCTAACAGAGAGCTGGGAAGggagcaaaccagcgggccggtggtgcacTACTCGAGGGCCAGCACCTGC	74	chr13:78271443+78271516	2	1	0	1	0	LINK	SLAIN1	NM_001040153	TSS1500	chr13:78271801-78272906	N_Shore	-3.33854	31.3179	0.997758	99.3115	31.3179	39.7025
E_32	GGCAAAAGGAGAGCCCTGGTCA	22	68.9	TCCCCACCCCTTCCGATATTCC	69.0	22	GGCAAAAGGAGAGCCCTGGTCActgagacaaaagatacagagacaccgggacacagagaggtacaacgggacgtggagttggatcgagctgtctcgtaaGGAATATCGGAAGGGGTGGGGA	121	chr13:95952831+95952951	2	0	0	1	1	LINK	ABCC4;ABCC4	NM_001105515;NM_005845	Body;Body	chr13:95953337-95954211	N_Shore	-3.74381	28.0188	0.995599	84.9726	28.0188	37.4212
E_33	TGGCCTTCCTGGTCGCTGTCA	21	70.7	TCGGGTGACTGGGCGGTTTC	69.9	20	TGGCCTTCCTGGTCGCTGTCAggtatgcgccaagcatcacagcgtttgggtatGAAACCGCCCAGTCACCCGA	73	chr13:111745540+111745612						LINK	0	0	0	chr13:111745493-111745697	Island	-3.66907	30.6415	0.992814	87.8018	30.6415	39.8562
E_34	GAGCCCCAGTCCCGGTTTCC	20	69.4	AGAGGAGCGCGGGGCCAAAC	71.9	20	GAGCCCCAGTCCCGGTTTCCccgcggtgccggagcccggagctcgccgccgcccaggcctcaggaatcgagtaagtaacccctGTTTGGCCCCGCGCTCCTCT	103	chr14:29235150+29235252	9	5	1	3	0	LINK	FOXG1	NM_005249	TSS1500	chr14:29234889-29235908	Island	-3.75378	31.4091	0.990956	84.6708	31.4091	40.8365
E_35	TGCGGTCGGACGGGCTAGAG	20	70.1	TGCGTGTTCTCGTCCGCCTTC	70.1	21	TGCGGTCGGACGGGCTAGAGgcgcaatccccttcgctcccaggccggggtcctggaGAAGGCGGACGAGAACACGCA	77	chr14:65346115+65346191						LINK	0	0	0	chr14:65346111-65347346	Island	-3.66076	28.6383	0.986769	87.5731	28.6383	37.8321
E_40	CCCATGCTCGGCCTTCTGGA	20	70.1	CGGGCTCTGTCCGAGGTGCT	69.5	20	CCCATGCTCGGCCTTCTGGAagatgcccacagacactggcaataatggacgctggcacactctgccggcgcggccggagccccggagttcAGCACCTCGGACAGAGCCCG	110	chr15:79576011+79576120						LINK	ANKRD34C	NM_001146341	5'UTR	chr15:79576059-79576270	Island	-3.71059	28.1378	0.994957	85.9939	28.1378	37.4568
E_41	CGAGCCGGGACGCAGCATA	19	70.0	CCACAGCCATCCTGGGCTCCT	70.1	21	CGAGCCGGGACGCAGCATAtaaagtcatcagcctggccggcaccacctcgatcatttgccgcattgttcttgcaAGGAGCCCAGGATGGCTGTGG	95	chr15:97491423+97491517						LINK	0	0	0	0	0	-3.67322	28.9257	0.994162	87.3114	28.9257	38.1508
E_42	ATGCAGCCCACCAGGGTTCG	20	69.9	GGGTCCCTCCTGGGGTCCTC	68.6	20	ATGCAGCCCACCAGGGTTCGcggcagcccagcccttcgcccccgggaggggctggccggaggtctgaggGAGGACCCCAGGAGGGACCC	89	chr16:31227888+31227976	3	1	0	2	0	LINK	TRIM72;PYDC1	NM_001008274;NM_152901	Body;3'UTR	chr16:31225956-31228264	Island	-3.73385	29.1818	0.98542	85.2765	29.1818	38.5592
E_43	GCCTCCGCTCCACGACAGGA	20	70.5	CTCGCGCCGCTTCCGTAGAA	70.0	20	GCCTCCGCTCCACGACAGGAatctcacaactttgcaaagggatgcgcggaaTTCTACGGAAGCGGCGCGAG	71	chr16:47177110+47177180	5	3	2	0	0	LINK	NETO2	NM_018092	Body	chr16:47176787-47178446	Island	-3.25383	30.8528	0.993329	102.923	30.8528	39.0247
E_45	CCGAGTCTCCGCCTCGCATC	20	69.9	CCCGCCGTGTCTCGTGGAG	69.8	19	CCGAGTCTCCGCCTCGCATCcgttcgggcgcggtgtaaactccacgcctgagCTCCACGAGACACGGCGGG	71	chr17:3907630+3907700						LINK	0	0	0	chr17:3907378-3907703	Island	-3.73219	28.8594	0.999231	85.3273	28.8594	38.2326
E_46	TGCTCCTCCGGACCCTGTGTG	21	70.2	CTACCCTTGGGCCGCGGAAT	69.4	20	TGCTCCTCCGGACCCTGTGTGgaccggttccctgctcgcctggagccttatATTCCGCGGCCCAAGGGTAG	71	chr17:8027403+8027473	4	2	0	2	0	LINK	HES7;HES7	NM_032580;NM_001165967	TSS200;TSS200	chr17:8028781-8029012	N_Shore	-3.43653	28.5245	0.989686	95.4298	28.5245	37.1552
E_47	GCCCACCCCGTCCATCATAGC	21	69.9	TGGCTTTGAGCTCCAGGTCTCTCA	68.8	24	GCCCACCCCGTCCATCATAGCattttgggcttttactgtgccgcgcgtgggccgacgttctcattgtctagcTGAGAGACCTGGAGCTCAAAGCCA	96	chr17:17400533+17400628	3	1	1	0	1	LINK	RASD1	NM_016084	TSS1500	chr17:17398248-17400346	S_Shore	-3.80527	28.5913	0.999137	83.1444	28.5913	38.148
E_48	AGGCCGGGGTTGGGAGAGC	19	70.1	GCGCAAGGCACACGGGAAC	69.6	19	AGGCCGGGGTTGGGAGAGCgccgcgtggtgtggacagttaagcgcctgcGTTCCCGTGTGCCTTGCGC	68	chr17:26699533+26699600	5	1	3	1	0	LINK	SARM1	NM_015077	Body	chr17:26698359-26699557	Island	-3.49052	28.6367	0.994807	93.4168	28.6367	37.403
E_49	GCAGAGACCCAGGGGCAGGA	20	69.4	GGCCGTGTGCCCACATGAGT	68.9	20	GCAGAGACCCAGGGGCAGGAgcccaggctcccgctccaccgcgactgccctACTCATGTGGGCACACGGCC	71	chr17:27333146+27333216	2	2	0	0	0	LINK	SEZ6;SEZ6	NM_178860;NM_001098635	TSS200;TSS200	chr17:27332268-27333188	S_Shore	-3.41494	29.3733	0.983443	96.2595	29.3733	37.9497
E_52	CCATGGCCAAACTTCTTGGGGAAA	24	70.6	GGATGGCATGCCCAGCACAG	69.5	20	CCATGGCCAAACTTCTTGGGGAAAatgccaccatgctgtctagaaaaggcccggagaagttccgcagtggagagacaggtttaaCTGTGCTGGGCATGCCATCC	104	chr17:77136772+77136875						LINK	HRNBP3	NM_001082575	5'UTR	chr17:77133927-77134175	S_Shelf	-3.43321	28.4442	0.983894	95.5566	28.4442	37.0666
E_53	CTGCCAGCACGCCTGGCTTC	20	70.9	TGCTGCCCAGCCCAGGACTT	69.8	20	CTGCCAGCACGCCTGGCTTCccggcctcggaacttgatctgctccctcttccggacactggggctcctgccAAGTCCTGGGCTGGGCAGCA	91	chr17:77899157+77899247						LINK	0	0	0	chr17:77901065-77901333	N_Shore	-3.54118	29.0155	0.989491	91.5985	29.0155	37.909
E_54	GCACCCACAACAACACACAACAGAA	25	68.3	GCCGTTGTGACGCACGTGAA	68.9	20	GCACCCACAACAACACACAACAGAAacacgttcattttcttgactccgaggcggtcccgtccctccctgcggcgcggctgggaccacgTTCACGTGCGTCACAACGGC	108	chr17:80372442+80372549						LINK	C17orf101;C17orf101	NM_175902;NM_024648	Body;Body	chr17:80373276-80373490	N_Shore	-3.84015	30.0071	0.988114	82.1405	30.0071	39.6515
E_55	CCCTTCCGCTGGCGACGTG	19	71.7	GAGGCCGTGAGGAGGGCTCA	69.5	20	CCCTTCCGCTGGCGACGTGggcgctgtggccgcggccctcgtggagccTGAGCCCTCCTCACGGCCTC	68	chr18:2906251+2906318						LINK	EMILIN2	NM_032048	Body	chr18:2905950-2907348	Island	-3.70063	29.6036	0.996621	86.305	29.6036	38.8976
E_57	CGGGGAGCATCTGGGCTTCC	20	70.5	CTGGCTCCCGCAGCCTGGA	71.6	19	CGGGGAGCATCTGGGCTTCCaaggtcctcggtacggcccaaggcagcgaaggacgcgcggcTCCAGGCTGCGGGAGCCAG	80	chr18:12254120+12254199	3	2	1	0	0	LINK	CIDEA;CIDEA	NM_198289;NM_001279	TSS1500;TSS200	chr18:12254147-12255089	Island	-3.42491	28.7492	0.994233	95.8748	28.7492	37.3507
E_60	TCAGATTCCATCAGGACCGCTGAG	24	68.9	TCATCCCAGTGGCTGGAAATCG	68.6	22	TCAGATTCCATCAGGACCGCTGAGacttccgcggtctcagttggtattcagttctagatcCGATTTCCAGCCACTGGGATGA	82	chr18:74820433+74820514	3	3	0	0	0	LINK	MBP;MBP	NM_001025101;NM_001025100	5'UTR;5'UTR	chr18:74824149-74824414	N_Shelf	-3.62256	30.1836	0.994237	88.8199	30.1836	39.2814
E_61	ACCCACTGCCCCTCGCTGCT	20	70.9	CTGCCAATGGGGTGCCCTTC	69.2	20	ACCCACTGCCCCTCGCTGCTgcccccatgacccgctgtgcagtggcttttccgggGAAGGGCACCCCATTGGCAG	75	chr18:76266126+76266200						LINK	0	0	0	chr18:76266230-76266453	Island	-3.89994	29.1809	0.995817	80.4737	29.1809	38.9754
E_62	CCTGCAGTCGCGGCGCTTT	19	71.3	GTGCGTTCACAGGCAGGGTCGT	71.0	22	CCTGCAGTCGCGGCGCTTTgggggcccgggccacgtagcACGACCCTGCCTGTGAACGCAC	61	chr18:76828668+76828728	4	1	1	1	1	LINK	ATP9B	NM_198531	TSS1500	chr18:76828638-76829796	Island	-3.47806	29.6553	0.990655	93.8727	29.6553	38.3903
E_63	GCGTCAGGCCAGGCTCTGCT	20	69.7	CCTTCCGAGGCCCACGAGGA	71.1	20	GCGTCAGGCCAGGCTCTGCTgtctcgcgagggtccggcctcaatgctccaggccccggcgttgggccgcgccTCCTCGTGGGCCTCGGAAGG	92	chr19:13213427+13213518	4	1	1	2	0	LINK	LYL1;LYL1	NM_005583;NM_005583	5'UTR;1stExon	chr19:13213450-13213821	Island	-3.89994	30.1836	0.995817	80.4737	30.1836	39.9781
E_65	CAGGGGGTGCCGCTGGCTAA	20	71.7	TGAGGAAACTGAGGCGCAGAGAGG	70.1	24	CAGGGGGTGCCGCTGGCTAAcattgggcgcccagatgcttgactttgagctggcaagaggaCCTCTCTGCGCCTCAGTTTCCTCA	85	chr19:18319335+18319419	3	1	2	0	0	LINK	PDE4C;PDE4C;PDE4C	NM_001098819;NM_000923;NM_001098818	3'UTR;3'UTR;3'UTR	chr19:18319145-18319363	Island	-3.74215	28.5293	0.994544	85.0748	28.5293	37.9275
E_68	TGCTTGGGCTGCTGGGAAACA	21	70.4	GGTCAGCGTCCAGTCTCGCTGAGT	70.4	24	TGCTTGGGCTGCTGGGAAACAggcatgttgtctcagagggcaccgcgctcggcgaagACTCAGCGAGACTGGACGCTGACC	81	chr19:36454571+36454651						LINK	0	0	0	chr19:36449871-36451135	S_Shelf	-3.7189	28.9062	0.998396	85.7363	28.9062	38.246
E_69	CCCCTTCCGACTCCCCATGC	20	70.3	GGGCAGCTGCGTAGCGTGTG	69.7	20	CCCCTTCCGACTCCCCATGCtggttcggtcccagacgctcaggtgccacattggggtgcgctctcccggctcctcCACACGCTACGCAGCTGCCC	95	chr19:37340930+37341024	2	0	1	1	0	LINK	ZNF345	NM_003419	TSS1500	chr19:37340918-37341262	Island	-3.18407	28.1515	0.991811	106.093	28.1515	36.1482
E_70	CGAGCGAGGACTCCCCGAGA	20	69.6	TGCGTGGGCTTCTGGGAATG	68.8	20	CGAGCGAGGACTCCCCGAGAgctccccgcaacacggacctcacgcgctagcgaacaacagaaaaaaaaaagcgcgctctccctgcccctgaaaCATTCCCAGAAGCCCACGCA	113	chr19:52390969+52391081	4	1	3	0	0	LINK	ZNF577;ZNF577;ZNF577;ZNF577	NR_024181;NM_001135590;NM_032679;NM_001135590	Body;5'UTR;5'UTR;1stExon	chr19:52390841-52391368	Island	-3.81357	28.0595	0.997094	82.9032	28.0595	37.6371
E_71	CACAGGAGAAATTGCGGCGATG	22	69.0	ACCCACAGCCAGGCGTAGCA	68.5	20	CACAGGAGAAATTGCGGCGATGtgtgcggtgggagagactgacagcggcctctgcggggtgggggtgcggggtgagcctgatgcattggagaactgagcaggcTGCTACGCCTGGCTGTGGGT	123	chr19:55864241+55864363	5	5	0	0	0	LINK	COX6B2	NM_144613	3'UTR	chr19:55864130-55864379	Island	-3.44484	30.0888	0.991743	95.1144	30.0888	38.7404
E_72	CCTCACAGCGCGGCGGACT	19	71.6	GGTGCCCCTTTCCTGGGCAAT	70.4	21	CCTCACAGCGCGGCGGACTgcggcgtggtaggaactacaccacccagaatactgtgcgccgagcgtgccggggccttagaccaatcATTGCCCAGGAAAGGGGCACC	107	chr19:58038565+58038671	6	3	2	1	0	LINK	ZNF549	NM_153263	TSS200	chr19:58038572-58039208	Island	-3.47474	28.1117	0.988796	93.9955	28.1117	36.8384
E_73	CTATCGATATGCATGGAGCGGTTCG	25	69.3	ACAGCTTCCCGAAGTGCTGGGACTA	70.0	25	CTATCGATATGCATGGAGCGGTTCGggagcggtggctcattcctgTAGTCCCAGCACTTCGGGAAGCTGT	70	chr19:58514717+58514786	2	2	0	0	0	LINK	ZNF606;ZNF606	NM_025027;NM_025027	5'UTR;1stExon	chr19:58513455-58514498	S_Shore	-3.86506	29.3121	0.9972	81.4379	29.3121	39.019
E_77	ACCGCGGCAGGAAAAGACGA	20	69.4	AGCCGGCTTGTGTCCAGCAGA	69.8	21	ACCGCGGCAGGAAAAGACGAcggatgccccgcgcggctgcgggtgctccTCTGCTGGACACAAGCCGGCT	70	chr2:47799091+47799160						LINK	0	0	0	chr2:47796923-47799166	Island	-3.69731	29.1733	0.995091	86.4091	29.1733	38.4589
E_78	GCCTTGCGCGGCACAGAGAT	20	70.3	TGGTGCTCCCTGGCCAGCTT	69.8	20	GCCTTGCGCGGCACAGAGATcggccccacgtcagctgccgcgcttgcaacAAGCTGGCCAGGGAGCACCA	70	chr2:62732884+62732953	5	2	2	0	1	LINK	TMEM17	NM_198276	Body	chr2:62732758-62733497	Island	-3.67405	29.4042	0.986285	87.1453	29.4042	38.6314
E_83	TGTGGCCTCCAGGCTGAGCA	20	70.0	CACAGCCATCGCGGACAAGC	69.6	20	TGTGGCCTCCAGGCTGAGCAgcacgggcgcagccctgcactcctgtcccaagtgaactctgaaaGCTTGTCCGCGATGGCTGTG	84	chr2:121498494+121498577						LINK	0	0	0	chr2:121499228-121499578	N_Shore	-3.60761	28.6899	0.980059	89.3178	28.6899	37.7503
E_85	GGTGCTTCTCGCGTGCGAGTTTA	23	69.7	CTGGTGGGAGCCCCCAGTGC	71.7	20	GGTGCTTCTCGCGTGCGAGTTTAatcccccccccgggcggaacgtgaacgGCACTGGGGGCTCCCACCAG	70	chr2:160654780+160654849	3	1	0	1	1	LINK	CD302	NM_014880	TSS200	chr2:160654229-160654631	S_Shore	-3.68236	29.8791	0.99132	86.881	29.8791	39.1271
E_86	GGGGCTAAGGAACCCCGTGGA	21	70.3	TCGAGCCGTGGATCTCAAGCTG	69.2	22	GGGGCTAAGGAACCCCGTGGAgcaggcagcggcgctcaggaggcagCAGCTTGAGATCCACGGCTCGA	68	chr2:236401955+236402022	2	1	1	0	0	LINK	AGAP1;AGAP1	NM_014914;NM_001037131	TSS1500;TSS1500	chr2:236401799-236403946	Island	-3.54699	30.9192	0.98228	91.8132	30.9192	39.8273
E_87	GCGCTTCACGCGGCCATATT	20	69.5	AAAGGGCGCCTGGGAGTCGT	69.5	20	GCGCTTCACGCGGCCATATTcttccggagcgggggaggccagagaggccgttgggactACGACTCCCAGGCGCCCTTT	78	chr20:30946002+30946079	5	2	2	1	0	LINK	ASXL1;ASXL1	NM_001164603;NM_015338	TSS200;TSS200	chr20:30945647-30947033	Island	-3.74049	31.8043	0.981736	85.0736	31.8043	41.1984
E_88	TGCCCACCTTAGGGCTTTTATGAGG	25	68.8	CCTGCCCTTAGCACTGCGCTTG	70.3	22	TGCCCACCTTAGGGCTTTTATGAGGcttgaatgagtccgtgtagtcatttattagctaattaagcatattccttgggcgcttactgtaccCAAGCGCAGTGCTAAGGGCAGG	112	chr20:36156842+36156953	2	0	2	0	0	LINK	BLCAP;BLCAP;BLCAP;BLCAP	NM_001167820;NM_001167822;NM_001167821;NM_006698	TSS1500;TSS1500;TSS1500;TSS1500	chr20:36156022-36156669	S_Shore	-3.68236	29.8791	0.98228	86.881	29.8791	39.1271
E_89	GGGGCGGAAGGGACGAGGT	19	70.0	GCGGCCCCTCGTTGCTATGAC	70.2	21	GGGGCGGAAGGGACGAGGTggagccagtggcagcactctggtgccGTCATAGCAACGAGGGGCCGC	66	chr21:43916540+43916605	2	2	0	0	0	LINK	RSPH1	NM_080860	TSS200	chr21:43916278-43916900	Island	-3.47225	28.522	0.993385	94.4391	28.522	37.2423
E_90	CGCACTGAGCTCCCCGGAAA	20	70.1	CCAGCCGACTGCTAAAGGGAACG	69.9	23	CGCACTGAGCTCCCCGGAAAggaaaggacgttcccagagttagagaagaacggagagcaaactgaagagagacccCGTTCCCTTTAGCAGTCGGCTGG	98	chr21:46360394+46360491	2	0	0	1	1	LINK	C21orf67;C21orf70;C21orf67	NR_027129;NM_058190;NR_027128	TSS1500;Body;TSS1500	chr21:46359647-46360423	S_Shore	-3.80195	29.9259	0.99303	83.2412	29.9259	39.4743
E_91	GGGAAGTTGCACGGCGACTGA	21	70.0	CCGGCAGGCCATCCCAACT	69.9	19	GGGAAGTTGCACGGCGACTGAcggccccagtgacgcgtgcgctcccggcccgAGTTGGGATGGCCTGCCGG	71	chr3:8810959+8811029	3	0	1	2	0	LINK	OXTR;OXTR	NM_000916;NM_000916	1stExon;5'UTR	chr3:8808961-8811280	Island	-3.33688	29.4854	0.983921	99.7526	29.4854	37.8658
E_92	AGGGGCCCAACCCACCACTC	20	69.8	CGAGCAGAGGCGGGGCTTC	70.0	19	AGGGGCCCAACCCACCACTCacacttgcggtggggaactgataatctgtggaggGAAGCCCCGCCTCTGCTCG	73	chr3:13325286+13325358						LINK	0	0	0	chr3:13323438-13324929	S_Shore	-3.10932	30.3213	0.997391	109.707	30.3213	38.1302
E_93	TGATGCAGCAAGCCTGGTGTCC	22	70.0	TCGGGAGGCTGCCCTATCAGC	70.0	21	TGATGCAGCAAGCCTGGTGTCCtcgacaggagacgtttcccatctaggaccgttggatagggttcctttctgagcttccagctctgtagtatctatcagcccGCTGATAGGGCAGCCTCCCGA	123	chr3:111697552+111697674	2	1	0	0	1	LINK	ABHD10	NM_018394	TSS1500	chr3:111697739-111698143	N_Shore	-3.80029	28.5533	0.993547	83.2897	28.5533	38.0975
E_94	CAAGCCGAGGCCCCAGTCCT	20	70.2	GGGCACCTGGGCGGGAATCT	71.7	20	CAAGCCGAGGCCCCAGTCCTaccagagccccaacgggttactaattacggatttcccggtggaggacggagggacgctcctcgcagcgcAGATTCCCGCCCAGGTGCCC	109	chr3:153839880+153839988	3	1	1	1	0	LINK	SGEF	NM_015595	Body	chr3:153838787-153840380	Island	-3.71392	28.6199	0.99499	85.895	28.6199	37.9472
E_95	AGGGGAGAGGGCGTCGCAGA	20	71.0	CGGCGTTTCCTTGGCGACTG	70.3	20	AGGGGAGAGGGCGTCGCAGAcgctcaacagggaactgggtttaggggctcgcggggtggcgtctcggacccgcagctCAGTCGCCAAGGAAACGCCG	97	chr3:155461907+155462003						LINK	0	0	0	chr3:155461917-155462561	N_Shore	-3.83351	29.1752	0.997417	82.3299	29.1752	38.8029
E_98	CGCCCAGCAGCAGCAGCA	18	70.9	GGCATGGCGCTGCGGAGA	71.6	18	CGCCCAGCAGCAGCAGCAgcagcccgagcgctccgcagccgccTCTCCGCAGCGCCATGCC	61	chr4:25032258+25032318	5	3	2	0	0	LINK	LGI2	NM_018176	1stExon	chr4:25032028-25032311	Island	-3.69066	30.1118	0.991611	86.6182	30.1118	39.3808
E_99	CGGCCGCGGAGAAAACAGC	19	70.5	CGAGGTTCCGCAGGGCTCAG	69.8	20	CGGCCGCGGAGAAAACAGCcggcgcgccgcgcgagtgcagtctgggtctggagcCTGAGCCCTGCGGAACCTCG	74	chr4:53728446+53728519						LINK	RASL11B;RASL11B	NM_023940;NM_023940	1stExon;5'UTR	chr4:53728037-53729000	Island	-3.35349	28.1964	0.998927	98.6997	28.1964	36.6185
E_100	GGTGGGGCTAGTGAGGCTGCTG	22	69.5	GAGCCCAGATTCCCGAGAGCA	68.2	21	GGTGGGGCTAGTGAGGCTGCTGtattttggctgccgccgccgctgctgccactgggcagataccgcagtgaggggtctgaccgcgctgagTGCTCTCGGGAATCTGGGCTC	111	chr4:56685932+56686042	6	5	1	0	0	LINK	LOC644145	NR_003935	TSS1500	0	0	-3.29037	28.3789	0.996604	101.334	28.3789	36.6425
E_101	CAGGCATGTGGAAACCGGAAGG	22	69.9	TTGGCTCACCAAGGCCTGGAA	69.3	21	CAGGCATGTGGAAACCGGAAGGcccgggaagggacgcacacatgtctctTTCCAGGCCTTGGTGAGCCAA	70	chr4:81128097+81128166						LINK	0	0	0	chr4:81128229-81128691	N_Shore	-3.58934	30.2753	0.995486	89.9339	30.2753	39.2898
E_102	GGCAATTTCCGAATGTCGCACAG	23	69.7	TGGGAGGTCTCTAAGGCGGTTGG	69.5	23	GGCAATTTCCGAATGTCGCACAGtagaaagtggaccagcaaccagggttgcagatcccaaagtccgggatcttcaccatttcacCCAACCGCCTTAGAGACCTCCCA	107	chr4:123843211+123843317						LINK	NUDT6;NUDT6;SPATA5	NM_198041;NM_007083;NM_145207	5'UTR;Body;TSS1500	chr4:123843362-123843795	N_Shore	-3.59765	28.6462	0.998081	89.6528	28.6462	37.6815
E_103	GGCTTAGGAAGTCTGGAGCGGCTAA	25	68.6	TTCATCTGCAGCTACCGCAGACAGT	68.5	25	GGCTTAGGAAGTCTGGAGCGGCTAAgcacagggttgtggtgagtgcctgagcagggcattttcagcttgtttgaagaACTGTCTGCGGTAGCTGCAGATGAA	102	chr4:134589570+134589671						LINK	0	0	0	0	0	-3.39169	30.4187	0.994621	97.1689	30.4187	38.9367
E_104	CGATCCGAGCAAAGCCTCCCTA	22	68.7	CGCTGCTAGCTTGCACGACAGG	69.6	22	CGATCCGAGCAAAGCCTCCCTAcctcccggggaatagggggagatggcagcacggtgccggcgtggagagcgagaataaaagaactgccgagtacaaCCTGTCGTGCAAGCTAGCAGCG	119	chr4:140097371+140097489						LINK	0	0	0	chr4:140097251-140099836	Island	-3.35183	28.4498	0.988771	98.7673	28.4498	36.8678
E_105	GCCCGAGAGGATCCAGGGAAA	21	68.9	CGCCAGAGTGCTGGGGAAGG	69.7	20	GCCCGAGAGGATCCAGGGAAAgcagaagggggttaaggaccatggacagagcccgtcgcgcgctcgttgctgccgCCTTCCCCAGCACTCTGGCG	95	chr4:147558179+147558273						LINK	0	0	0	chr4:147558231-147558583	Island	-3.29037	28.2674	0.996531	101.334	28.2674	36.531
E_111	CCTCTCTTGGCATCCGGGGTTT	22	69.5	CGACTCCAGTGGGGAGCCTTCA	70.1	22	CCTCTCTTGGCATCCGGGGTTTgagatcgcggtgaaaactcacggatttaaggcagatagatcagattcggggtTGAAGGCTCCCCACTGGAGTCG	96	chr5:57879375+57879470	2	1	0	1	0	LINK	RAB3C	NM_138453	Body	chr5:57878725-57879177	S_Shore	-3.84181	31.0169	0.99695	82.0933	31.0169	40.6654
E_112	TCTCTTGGCATCCGGGGTTTGA	22	70.0	CGACTCCAGTGGGGAGCCTTCA	70.1	22	TCTCTTGGCATCCGGGGTTTGAgatcgcggtgaaaactcacggatttaaggcagatagatcagattcggggtTGAAGGCTCCCCACTGGAGTCG	94	chr5:57879377+57879470	2	1	0	1	0	LINK	RAB3C	NM_138453	Body	chr5:57878725-57879177	S_Shore	-3.69398	29.716	0.980863	86.5136	29.716	38.9932
E_113	CGCTCCTCTTACAGCTCTTCGTGCT	25	68.3	GAGGCCAAGACCAGCTCCCTGA	69.3	22	CGCTCCTCTTACAGCTCTTCGTGCTtgatgcggtgggagcggcgcgtcacagccggctTCAGGGAGCTGGTCTTGGCCTC	80	chr5:92956685+92956764	4	2	1	1	0	LINK	FAM172A;FAM172A;FAM172A;FAM172A;MIR2277	NR_028080;NM_032042;NM_001163418;NM_001163417;NR_031754	Body;Body;Body;Body;TSS1500	chr5:92956320-92957340	Island	-3.54616	28.8324	0.998677	91.4235	28.8324	37.7384
E_114	GGGTGGAGATTGGGGGTGGAAGT	23	70.3	GCCCTTCATTCAGCTCCAATCCTTT	68.4	25	GGGTGGAGATTGGGGGTGGAAGTgtttgggagccggcgcgggagagatcgcggtctAAAGGATTGGAGCTGAATGAAGGGC	81	chr5:102898598+102898678	4	2	1	1	0	LINK	NUDT12	NM_031438	TSS1500	0	0	-3.85011	30.1599	0.982127	81.858	30.1599	39.8293
E_115	TCTCGGTCCCCGCAGGTGAT	20	69.6	GCGGCGAGTCCGATTGGTTG	70.3	20	TCTCGGTCCCCGCAGGTGATgtcatgcccattgttttggtgcgccCAACCAATCGGACTCGCCGC	65	chr5:113697646+113697710	3	2	1	0	0	LINK	KCNN2	NM_021614	TSS1500	chr5:113696516-113699195	Island	-3.3784	28.9569	0.993353	97.6961	28.9569	37.4416
E_117	GCGCCTCCCGCCATTATCTG	20	69.1	CCTCTGCGCCCCAACCTGAT	69.0	20	GCGCCTCCCGCCATTATCTGcctccgccgcgcggcgtaattcgatgccaATCAGGTTGGGGCGCAGAGG	69	chr5:139135834+139135902						LINK	0	0	0	chr5:139135589-139135976	Island	-3.45979	29.2398	0.999039	94.5517	29.2398	37.9289
E_118	CTCATATCTCGCTGAACGTGGCAGA	25	68.7	GACGAGGGAAACTCCTCTGGGATTG	69.1	25	CTCATATCTCGCTGAACGTGGCAGAcaccaacgacaacccgccggtcttccctcaggcctcctattccgcttatatcccagagaaCAATCCCAGAGGAGTTTCCCTCGTC	110	chr5:140811633+140811742	4	2	0	1	1	LINK	PCDHGA4;PCDHGA11;PCDHGA11;PCDHGA9;PCDHGA1;PCDHGB1;PCDHGB6;PCDHGA12;PCDHGB3;PCDHGB7;PCDHGA6;PCDHGA8;PCDHGA10;PCDHGA12;PCDHGA5;PCDHGB4;PCDHGA3;PCDHGA2;PCDHGA7;PCDHGB2;PCDHGB5	NM_018917;NM_032092;NM_018914;NM_018921;NM_018912;NM_018922;NM_018926;NM_032094;NM_018924;NM_018927;NM_018919;NM_032088;NM_018913;NM_003735;NM_018918;NM_003736;NM_018916;NM_018915;NM_018920;NM_018923;NM_018925	Body;Body;Body;Body;Body;Body;Body;1stExon;Body;Body;Body;Body;Body;1stExon;Body;Body;Body;Body;Body;Body;Body	chr5:140810494-140812617	Island	-3.59433	28.9405	0.98555	89.7651	28.9405	37.9675
E_120	CGAGGGTGCACGCAGCAAGC	20	71.9	TGGCGATGAGCGCGATGTACG	71.7	21	CGAGGGTGCACGCAGCAAGCcatatacgcggcggcccaagcccccctactCGTACATCGCGCTCATCGCCA	71	chr6:1313257+1313327	3	2	1	0	0	LINK	FOXQ1	NM_033260	1stExon	chr6:1311068-1314220	Island	-3.08939	30.2694	0.987047	110.711	30.2694	38.0282
E_121	TCCCCACGAGGTCCGTGGAT	20	69.4	AAGCAATCACCGAGGCCAGGA	68.4	21	TCCCCACGAGGTCCGTGGATttcaaaccgccctctagaaagcctcctagtgcgatgttgctgtgggaaaaccccttcccgccctggctcgggcTCCTGGCCTCGGTGATTGCTT	114	chr6:6058485+6058598						LINK	0	0	0	chr6:6058355-6058664	Island	-3.66409	28.3973	0.996474	87.4646	28.3973	37.5994
E_122	GGAGGGTGTGGGTTCCGATGC	21	70.2	GGGAGGTCCCTCCGCGACTC	69.9	20	GGAGGGTGTGGGTTCCGATGCctgggtcctggaggtccgggGAGTCGCGGAGGGACCTCCC	61	chr6:30421044+30421104						LINK	0	0	0	chr6:30418844-30419630	S_Shore	-3.89496	29.6576	0.98632	80.6101	29.6576	39.4396
E_123	TCAGATTCCAGATCGCGCTCCA	22	69.6	TCTCCAGCTGCGCGGCACTC	71.8	20	TCAGATTCCAGATCGCGCTCCAgccgggactcggaattcctgccccgtgggtctgcattttcacagcggcaggtgtGAGTGCCGCGCAGCTGGAGA	96	chr6:29944658-29944753						LINK	0	0	0	chr6:31461686-31462153	Island	-3.42989	27.3064	0.999571	95.6836	27.3064	35.9204
E_124	CCACCCGTCTGGGTTCTGGGTA	22	69.4	CCATGTTCCTGCGACGGCTTG	70.3	21	CCACCCGTCTGGGTTCTGGGTAaggcgggtcaggcctcattggtttccggcggccccaagggcgaggtagccagccacCAAGCCGTCGCAGGAACATGG	99	chr6:31627628+31627726	3	2	0	1	0	LINK	C6orf47	NM_021184	1stExon	chr6:31628338-31628658	N_Shore	-3.88998	27.7669	0.998327	80.7469	27.7669	37.5364
E_125	GCCCAGCAAGCCCCCACAAT	20	70.7	ATGCTGACCGCCTGCGCTTC	70.3	20	GCCCAGCAAGCCCCCACAATtaaaagcccagcgccgacccttcctgtcaattaggcgctGAAGCGCAGGCGGTCAGCAT	79	chr6:31782966+31783044	4	1	3	0	0	LINK	HSPA1A;HSPA1L	NM_005345;NM_005527	TSS1500;TSS200	chr6:31782872-31785190	Island	-3.61592	28.5621	0.998532	89.0405	28.5621	37.6433
E_126	TTGCCATCCTTTTCCAGCTCCA	22	68.1	CGCCGTCAGAGCCACTGTCC	68.9	20	TTGCCATCCTTTTCCAGCTCCAtgatggttctgcaggtttctgcggccccccGGACAGTGGCTCTGACGGCG	72	chr6:33043798+33043869	2	1	0	1	0	LINK	HLA-DPB1	NM_002121	1stExon	0	0	-3.44982	27.2997	0.999165	94.9261	27.2997	35.9637
E_127	TTTTGCCATCCTTTTCCAGCTCCA	24	69.6	GCCCTGCCCTGGACCACAGA	70.3	20	TTTTGCCATCCTTTTCCAGCTCCAtgatggttctgcaggtttctgcggccccccggacagtggctctgacggcgttactgatggtgctgctcacaTCTGTGGTCCAGGGCAGGGC	115	chr6:33043796+33043910	2	1	0	1	0	LINK	HLA-DPB1	NM_002121	1stExon	0	0	-3.7272	27.3672	0.988441	85.4803	27.3672	36.7279
E_128	GGAGGGTCTGGCTCAGGGAACA	22	69.1	GCTGGGAAGAGAGGACACTGCCTTA	68.0	25	GGAGGGTCTGGCTCAGGGAACAattcctaggggacgttatctttaagggatcaaattctgagacaggctgcgggggctcctgcccTAAGGCAGTGTCCTCTCTTCCCAGC	110	chr6:33043942+33044051	2	1	0	0	1	LINK	HLA-DPB1	NM_002121	Body	0	0	-3.60761	28.1492	0.999287	89.3178	28.1492	37.2095
E_129	CCCCGAAACCATGATTCCATTGC	23	70.2	TGGCTCCATACAGGCTTTGTCAGG	68.5	24	CCCCGAAACCATGATTCCATTGCcaagcacaaagcaatgcaagagcccaacgtcggtcgccgcaccgcgatCCTGACAAAGCCTGTATGGAGCCA	95	chr6:69344356+69344450	3	2	0	0	1	LINK	BAI3	NM_001704	TSS1500	chr6:69345216-69345483	N_Shore	-3.5229	30.0182	0.996912	92.2457	30.0182	38.8658
E_130	CCGGAGGCGTGAACCGTGAA	20	70.9	TCCCGTGCTAGAGGCGAACG	68.0	20	CCGGAGGCGTGAACCGTGAAccggaacctcaggtgcctcccacgtgttctgcgaatttaCGTTCGCCTCTAGCACGGGA	79	chr6:100915170+100915248						LINK	0	0	0	chr6:100914946-100915245	Island	-3.52124	28.6362	0.997503	92.305	28.6362	37.4797
E_132	GGGTTGGAGGAAGCCGGACA	20	68.9	CCCAGACTGACCCACCAGCTCTT	68.1	23	GGGTTGGAGGAAGCCGGACAaagatgaatgggattcagagcctgaactcaaggtcaacgtcttctgaatcacaAAGAGCTGGTGGGTCAGTCTGGG	96	chr6:139012935+139013030						LINK	0	0	0	chr6:139013563-139014881	N_Shore	-3.18905	28.4491	0.99262	105.86	28.4491	36.4582
E_133	CGGGATTGGCCTTCCCAGGAT	21	70.4	CCCGCTCCTTCCAGCTGTGC	69.8	20	CGGGATTGGCCTTCCCAGGATcccctggcaggcgcggcagcctcgcacccgggaGCACAGCTGGAAGGAGCGGG	74	chr6:159736659+159736732						LINK	0	0	0	chr6:159736690-159736973	Island	-3.46145	29.9904	0.997152	94.4896	29.9904	38.6837
E_134	GTGCGGGTTAGCGCGTCTCC	20	69.5	TGTGCTGCGGTGTGGTGTGC	70.3	20	GTGCGGGTTAGCGCGTCTCCccgctcctccagaatctccacggagcaGCACACCACACCGCAGCACA	67	chr6:166579095+166579161	4	3	1	0	0	LINK	T	NM_003181	Body	chr6:166579973-166583423	N_Shore	-2.98974	28.5395	0.981991	116.012	28.5395	36.0481
E_135	CCTTGATCCGCGTCCCCTCA	20	70.0	GAGCAGAGGAAGCTGCGGAGACAT	69.4	24	CCTTGATCCGCGTCCCCTCAgtcttccctcctgcgcaggatcccacgtgacacttagtcctcATGTCTCCGCAGCTTCCTCTGCTC	86	chr6:169310571+169310656						LINK	0	0	0	chr6:169309817-169310582	Island	-3.51128	28.7054	0.998391	92.6622	28.7054	37.5238
E_136	TCCAGCCTCGTGGGGGAGTC	20	69.3	AGCCTAGCCGCGCCTGCATC	71.1	20	TCCAGCCTCGTGGGGGAGTCaagtctccgtaggcggagagcccgGATGCAGGCGCGGCTAGGCT	64	chr7:5013482+5013545	4	2	1	1	0	LINK	RNF216L;RNF216L;RNF216L	NR_023385;NR_023384;NR_015449	TSS200;TSS200;TSS200	chr7:5013508-5014436	Island	-3.51294	28.728	0.99975	92.6025	28.728	37.5506
E_137	CGCCGTCCGACCCGGAAGTA	20	71.6	TGTCTGATAAAGGGCGGAGTCTGCT	68.3	25	CGCCGTCCGACCCGGAAGTAacccctcaccagacggaaaaccagcctccgccacgcgcgcaccttcactgggggcggggctgtAGCAGACTCCGCCCTTTATCAGACA	108	chr7:6098788+6098895	6	3	2	1	0	LINK	EIF2AK1;EIF2AK1	NM_014413;NM_001134335	TSS200;TSS200	chr7:6098449-6098982	Island	-3.46145	28.7054	0.997152	94.4896	28.7054	37.3986
E_138	TTGACCATCGTAACCCGCTTGC	22	68.3	TGTGTGTGAGCACAGCCCAAGG	69.0	22	TTGACCATCGTAACCCGCTTGCccttttcctctgcatacctttacgcctgacctgaacttgaggactgttcttacgtCCTTGGGCTGTGCTCACACACA	99	chr7:8477057+8477155	2	1	0	0	1	LINK	NXPH1	NM_152745	Body	chr7:8473139-8475199	S_Shore	-3.25715	28.0432	0.996293	102.776	28.0432	36.2233
E_139	TCCCAGCCAGCATGAACAGGA	21	68.5	CACAGCAAGGCCGGCACAAC	69.5	20	TCCCAGCCAGCATGAACAGGAggcggcgcgcagtcctgaaggcgaagtccgGTTGTGCCGGCCTTGCTGTG	71	chr7:56551466+56551536						LINK	0	0	0	chr7:56551488-56551713	Island	-3.57938	29.0694	0.995979	90.2734	29.0694	38.0588
E_140	GCGGGGATCCGGCGCTAAC	19	71.1	GGGGCGGGGTCTCTGGAAGA	70.1	20	GCGGGGATCCGGCGCTAACgggacggctcccgcctgccattggctgtgagttctgccagTCTTCCAGAGACCCCGCCCC	79	chr7:75368314+75368392	5	3	1	1	0	LINK	HIP1	NM_005338	TSS200	chr7:75368062-75369078	Island	-3.41051	28.4922	0.997732	96.6227	28.4922	37.0575
E_141	CCCTAAGTGCCGCCCGACCT	20	69.7	CTGGGCACGCTCCCAGGACA	71.4	20	CCCTAAGTGCCGCCCGACCTtcctcttttggggaacccgcacttTGTCCTGGGAGCGTGCCCAG	64	chr7:155244037+155244100						LINK	0	0	0	chr7:155244046-155244357	Island	-3.35847	28.3517	0.995154	98.4973	28.3517	36.7863
E_142	TCCGTGGCCCAGGTGTCCTC	20	70.2	AGCTGGCGGTCACCGGGAAG	71.1	20	TCCGTGGCCCAGGTGTCCTCgcgaggctgcacgccgggtaaccgcgcacccatcgccttgccatggtaaccggggCTTCCCGGTGACCGCCAGCT	95	chr7:158766156+158766250						LINK	0	0	0	chr7:158766126-158767400	N_Shore	-3.63585	29.4847	0.994996	88.3817	29.4847	38.616
E_144	GCAGGGAGTCGCTTCCCTCTCTG	23	69.9	TTGCAGCAGGAAGGAGACGCTAGA	68.6	24	GCAGGGAGTCGCTTCCCTCTCTGggcgcccgcgttcttcactgccgtgtggaggactgagcttgagggtTCTAGCGTCTCCTTCCTGCTGCAA	93	chr8:2034475+2034567	2	1	1	0	0	LINK	MYOM2	NM_003970	Body	chr8:2037706-2037986	N_Shelf	-3.31861	28.7966	0.986083	100.139	28.7966	37.1311
E_145	TGGCCCGAGGTCAAGTGCAG	20	69.2	CACGCCCTGTCTGTCGTCGAG	68.8	21	TGGCCCGAGGTCAAGTGCAGtgcgtaggatggggccggtttctctgcgctgtttttggttgtccacaaaCTCGACGACAGACAGGGCGTG	90	chr8:37558812+37558901						LINK	0	0	0	chr8:37557927-37558887	Island	-3.54616	28.2087	0.998327	91.4235	28.2087	37.1147
E_146	TGGGCATGTGCACAGAGTTCCAC	23	69.8	GCAGCCACAACAAGAAACCATTTCA	68.2	25	TGGGCATGTGCACAGAGTTCCACatccttccccttcccaagcgctggtattgtcaacgttaaaatctttgccagtctgctgggtaTGAAATGGTTTCTTGTTGTGGCTGC	110	chr8:49044501+49044610						LINK	0	0	0	chr8:49043526-49043749	S_Shore	-3.70063	28.418	0.994844	86.305	28.418	37.7119
E_147	CACAAGACTTCCACCGCCGAAA	22	68.6	CCTGGCGCGGTTCCCTCACT	71.1	20	CACAAGACTTCCACCGCCGAAAgaatacaggccgggcctggtgactgcggAGTGAGGGAACCGCGCCAGG	70	chr8:54790455+54790524	5	3	1	1	0	LINK	RGS20	NM_170587	Body	chr8:54789581-54790665	Island	-3.46975	30.7441	0.988745	94.1802	30.7441	39.4582
E_148	GGTCCCATGCACCCCCGACT	20	70.8	CGCCAGGAGGCCCGGAAT	70.0	18	GGTCCCATGCACCCCCGACTcggcccagagcccgcgggtccctcgATTCCGGGCCTCCTGGCG	63	chr8:55372112+55372174	3	2	0	1	0	LINK	SOX17	NM_022454	Body	chr8:55370170-55372525	Island	-3.42823	33.1964	0.987193	95.7473	33.1964	41.8062
E_149	CAAAGCAGGCCGTGCGCAGT	20	71.1	GCCAGGCTGGTCGCGAACTC	69.9	20	CAAAGCAGGCCGTGCGCAGTggctcactcctgtagagtcccagtactttgggaggccggggcgggcggatcacctgaggtcagGAGTTCGCGACCAGCCTGGC	103	chr8:67343056+67343158						LINK	0	0	0	chr8:67344497-67344989	N_Shore	-3.9232	22.2867	0.999212	79.8433	22.2867	32.1396
E_150	CCCGAGAGCACTTCGCGTCTTG	22	70.6	GGCAGGCACCGTCGTGCAG	71.0	19	CCCGAGAGCACTTCGCGTCTTGgcctgggacgccggccccgatcctcggctgccgcggcgcgcccgtgtgtgcgccctcgccctgtCTGCACGACGGTGCCTGCC	105	chr9:126135920+126136024	6	2	3	1	0	LINK	CRB2	NM_173689	Body	chr9:126135407-126136193	Island	-3.5528	30.3496	0.981966	91.1912	30.3496	39.2722
E_152	CCAGGACCCTGGGCTTATCACC	22	68.0	CCTCAGAGCCTCCGCCTGCAT	70.4	21	CCAGGACCCTGGGCTTATCACCctcctccggagtccacctgcagccctcagtcccaaagacagaatgccagtgccctcgagggcaggggATGCAGGCGGAGGCTCTGAGG	110	chr9:139939634+139939743	2	1	0	1	0	LINK	NPDC1	NM_015392	Body	chr9:139939783-139941141	N_Shore	-3.42159	29.743	0.993397	96.0027	29.743	38.3361
E_153	TCAAATCGCCTCCAGGGTCTCG	22	69.8	TCCTCATTCACCCGCGCCATT	71.0	21	TCAAATCGCCTCCAGGGTCTCGgggacccggtgaacaaagccaagacccgacccccggtggccccAATGGCGCGGGTGAATGAGGA	86	chrX:25041143+25041228						LINK	0	0	0	chrX:25040878-25041362	Island	-3.48304	29.2017	0.998664	93.6892	29.2017	37.9492
E_154	CAGCCCTGGCCAAGTCATGGA	21	69.9	AGGGCGTCCTCCCCGGTTC	70.0	19	CAGCCCTGGCCAAGTCATGGAgcgtgaatctcccaagtcagtgttcccgctgaggagggtcgGAACCGGGGAGGACGCCCT	81	chrX:69510150+69510230						LINK	KIF4A;PDZD11	NM_012310;NM_016484	5'UTR;TSS1500	chrX:69509644-69509962	S_Shore	-3.39335	29.7234	0.984495	97.1034	29.7234	38.2456
E_155	GGCTGTGGACGAGGGCTCTGA	21	69.5	TCTTTGGCTGCAGGTCTTCAGGTG	68.9	24	GGCTGTGGACGAGGGCTCTGAgggtgtgcaggtcccccggacccattttttgcgggagggacacttgtagcggaagagttaggcccataaCACCTGAAGACCTGCAGCCAAAGA	114	chr14:64855217+64855330	3	2	0	1	0	LINK	MTHFD1	NM_005956	Body	chr14:64854203-64855024	S_Shore	-3.30864	27.1306	0.997239	100.558	27.1306	35.4401
E_156	CGCGTGAAAACTCGTGGGTCTGT	23	69.7	AGCTCGCATGCCCACGTCCT	69.8	20	CGCGTGAAAACTCGTGGGTCTGTgactgacgtttcattccacagaggattgaaaccgaggcggggtgacgtattcccgcacccgtcttctgacaaAGGACGTGGGCATGCGAGCT	115	chr10:436544+436658	5	2	0	0	3	LINK	DIP2C	NM_014974	Body	0	0	-3.65412	27.3891	0.994135	87.7862	27.3891	36.5663
E_157	TTTGCTGTTCTCGACCACGTAATGC	26	68.3	TGGCTAGCGATAGGCCGGAAGA	69.1	22	TTTGCTGTTCTCGACCACGTAATGCtccagtcatcactggtagcaaagatttatagattgtcaatatcacacggcggatccTCTTCCGGCCTATCGCTAGCCA	103	chr11:43755507+43755609	3	1	0	1	1	LINK	HSD17B12	NM_016142	Body	0	0	-3.48802	28.7767	0.999195	93.5064	28.7767	37.5367
E_158	TTCACGGAGGAAAGGGGATTCG	22	68.5	TCGTCGAGCTCGTTTCCGTGA	68.7	21	TTCACGGAGGAAAGGGGATTCGaacccggctgacccaggagcctgggctctatactcagtgcagcagtctcacagacacccaagataacgttatccTCACGGAAACGAGCTCGACGA	117	chr16:15188482+15188598						LINK	RRN3	NM_018427	TSS1500	chr16:15187935-15188329	S_Shore	-3.48969	28.0457	0.998332	93.4456	28.0457	36.8099
E_159	TGTTGCTGGGTTGGAGGATGGA	22	69.1	TGTGGGATGGAGGCCCCTTT	68.1	20	TGTTGCTGGGTTGGAGGATGGAgggggccacgtggaaaggaatgtgggtagcatcctggggctgagagcatccccgggctgacagcaggtgaaagaAAAGGGGCCTCCATCCCACA	116	chr6:15538495+15538610	2	0	0	1	1	LINK	DTNBP1;DTNBP1;DTNBP1	NM_183041;NM_183040;NM_032122	Body;Body;Body	0	0	-3.22559	26.3626	0.995472	104.183	26.3626	34.4635
E_161	TGGCCAGCGTGGCACTCTCC	20	71.5	CGGCCTGCACTACCCACCAG	68.3	20	TGGCCAGCGTGGCACTCTCCacggtccggggcctgggccgtggtgtggactagcgaggcccctcgtggccggctggcggtgggcaggcCTGGTGGGTAGTGCAGGCCG	108	chr11:1470079+1470186	3	1	0	2	0	LINK	BRSK2	NM_003957	Body	chr11:1470033-1470388	Island	-3.31196	29.406	0.996355	100.418	29.406	37.7238
E_163	TCCAGGGGTCTCTGGGGAAGC	21	69.1	CCCTCCCGAGTTCTGCCATGA	69.0	21	TCCAGGGGTCTCTGGGGAAGCttaagaaggtggatgcggagagccgcctccacccacctaTCATGGCAGAACTCGGGAGGG	81	chr11:20001754+20001834	2	2	0	0	0	LINK	NAV2;NAV2;NAV2	NM_182964;NM_001111018;NM_145117	Body;Body;Body	0	0	-3.58934	28.2706	0.997848	89.9339	28.2706	37.285
E_165	ATGCCCGTGTGTGGCCATGT	20	69.2	GCCCCGAAATGACGCTGGTG	70.2	20	ATGCCCGTGTGTGGCCATGTcctatccgcagggctacttgtaccagccgtccgcctcgctggcgctctactcgtgcccggcgtacagCACCAGCGTCATTTCGGGGC	107	chr16:54965095+54965201	4	2	1	1	0	LINK	IRX5	NM_005853	1stExon	chr16:54962422-54967805	Island	-3.34352	31.3364	0.989953	99.1067	31.3364	39.7335
E_166	TGGAGGACGGCGATGAGCTG	20	69.3	CACGCCCCGTCGCGGTAG	70.5	18	TGGAGGACGGCGATGAGCTGctggcggacgagcaggccgaggtggagttccttagccaccagctccacgagtactgCTACCGCGACGGGGCGTG	94	chr10:23481566+23481659	2	2	0	0	0	LINK	PTF1A	NM_178161	1stExon	chr10:23480697-23482455	Island	-3.35183	29.4736	0.991027	98.7673	29.4736	37.8915
E_168	TGGGTTTCGGATTCCGTGTCTTCA	24	70.6	GCTGGCAAACTGCTTAAAGCCACA	68.5	24	TGGGTTTCGGATTCCGTGTCTTCActacctgaccggtcaggtctggcttgctcctccgtatcttccagacatagcccaacgcgcagatttcccaTGTGGCTTTAAGCAGTTTGCCAGC	118	chr5:139682817+139682934	2	0	1	1	0	LINK	PFDN1	NM_002622	TSS1500	0	0	-3.49301	27.7823	0.992047	93.3242	27.7823	36.5548
E_169	GCCCCACCCAACGGTTTCCT	20	69.5	TAGTTGGGCGACGGGGCAAA	69.9	20	GCCCCACCCAACGGTTTCCTggagaaattctaggggagtttgccctccagccgcgctccggaagcggaggctgcgttgggagcacgtggTTTGCCCCGTCGCCCAACTA	109	chr10:27703278+27703386	5	2	1	1	1	LINK	PTCHD3	NM_001034842	TSS200	chr10:27702368-27703378	Island	-3.42159	28.8914	0.99338	96.0027	28.8914	37.4846
E_170	AGTGGCGATCGGAGCGGAAG	20	69.2	GCAGCGGTGCCTGCAGTGG	71.1	19	AGTGGCGATCGGAGCGGAAGtggagctaccgccaccgccgccgccgattccggagccggggtagtcgccgccgccgccgccgctgcagCCACTGCAGGCACCGCTGC	107	chr20:43514331+43514437	13	11	0	2	0	LINK	YWHAB;YWHAB;YWHAB;YWHAB	NM_003404;NM_139323;NM_003404;NM_139323	5'UTR;5'UTR;1stExon;1stExon	chr20:43514595-43514885	N_Shore	-3.59931	30.4163	0.992366	89.5968	30.4163	39.4558
E_171	CCCTAGTGGAGGCCGCAGCA	20	70.1	AGGCTGGGAAGAGCAGAGACTGGTG	70.2	25	CCCTAGTGGAGGCCGCAGCAgtagcaccagcggctgcggcggcggagctcctccgaggtccgggtCACCAGTCTCTGCTCTTCCCAGCCT	90	chr18:56887374+56887463						LINK	GRP;GRP;GRP;GRP;GRP;GRP	NM_001012512;NM_001012513;NM_002091;NM_002091;NM_001012512;NM_001012513	1stExon;5'UTR;1stExon;5'UTR;5'UTR;1stExon	chr18:56887091-56887665	Island	-3.84679	32.2428	0.998917	81.952	32.2428	41.9038
E_172	GGCCAAGCCCAGTCTGGAGGA	21	70.2	ACACCTGGGACGGGCTCATCTG	70.0	22	GGCCAAGCCCAGTCTGGAGGAgcatgcaccgcctgtgagcggtctgggcagcgcttcccaggttgcccatCAGATGAGCCCGTCCCAGGTGT	92	chr7:4797938+4798029	3	2	1	0	0	LINK	FOXK1	NM_001037165	Body	chr7:4798529-4799281	N_Shore	-3.50131	28.0493	0.980534	93.0222	28.0493	36.8427
E_176	ATGGTCATCAGGGGCGGGTTC	21	69.6	CCAGTGACCAGAGGCCAGTAGGG	68.4	23	ATGGTCATCAGGGGCGGGTTCttggcgacttgggcacttgggtcacctcggccgcgcCCCTACTGGCCTCTGGTCACTGG	80	chr4:7194948+7195027	3	2	1	0	0	LINK	SORCS2	NM_020777	Body	chr4:7194537-7195467	Island	-3.09936	29.4404	0.996615	110.207	29.4404	37.2242
E_177	CCCCCGATTCCTGGAACTGC	20	68.2	CCCTCACCCTCCGCGCTCA	71.5	19	CCCCCGATTCCTGGAACTGCgcggccggccttcttgtaatgtttagtcactactcgcagcagagaaaggcTGAGCGCGGAGGGTGAGGG	89	chr17:76356207+76356295	5	2	2	1	0	LINK	SOCS3	NM_003955	TSS200	chr17:76354818-76357038	Island	-3.41328	29.6892	0.995692	96.3239	29.6892	38.2614
E_180	CTGGGCATGTTTGGCGGGAAG	21	70.9	TGCGAAGATCATGGAGGGAGGAT	68.3	23	CTGGGCATGTTTGGCGGGAAGttggcttagctcggctacctgtggccccgcagttttgtagtccccgccttgtttctccccagaggcctctcaATCCTCCCTCCATGATCTTCGCA	116	chr11:47236539+47236654	3	3	0	0	0	LINK	DDB2;DDB2	NM_000107;NM_000107	1stExon;5'UTR	chr11:47236404-47236933	Island	-3.52789	27.5269	0.995252	92.0683	27.5269	36.387
E_181	TCAGCTCACTCGCCCCAGCA	20	70.1	GGAGTCCTGCGGCTCTGAACG	68.9	21	TCAGCTCACTCGCCCCAGCAcagggcagaatcataaaccgcccacttgctctccttcccgtctgtgaagcgctCGTTCAGAGCCGCAGGACTCC	94	chr6:138893604+138893697	3	2	1	0	0	LINK	NHSL1;NHSL1	NM_020464;NM_020464	1stExon;5'UTR	0	0	-3.22393	28.3999	0.995918	104.259	28.3999	36.4967
E_182	AGCGCTCCCCTGCGTTCG	18	69.4	CTGCGCTCCCCTCGCTCAGT	69.6	20	AGCGCTCCCCTGCGTTCGcggccccgggcgggagccagccggaggagctccgctcagtaacatggggccagccagACTGAGCGAGGGGAGCGCAG	95	chr15:45480087+45480181	7	3	2	2	0	LINK	SHF	NM_138356	Body	chr15:45479509-45480498	Island	-3.76208	32.585	0.997467	84.4209	32.585	42.0333
E_184	CCCCGTTGCTAGAGCGGCAGA	21	70.9	CGGTGGGTCTGGCTCCAGGT	69.2	20	CCCCGTTGCTAGAGCGGCAGAttgcggctcaagcgtctgagaaaatctaggctggggtcgagagtccgcaacagtggcACCTGGAGCCAGACCCACCG	98	chr3:186285205+186285302	3	3	0	0	0	LINK	TBCCD1;TBCCD1	NM_018138;NM_001134415	TSS200;5'UTR	chr3:186284809-186285329	Island	-3.47308	28.1441	0.997187	94.057	28.1441	36.8665
E_187	GATCGCCGTGCGTGACTTGG	21	69.5	CTCGCGCCCGCTCCTCAAAG	71.7	20	GATCGCCGTGCGTGACTTGGtgctgcgccaggtgggcgccatcgccgcggcctgctgggggaggcggcCTTTGAGGAGCGGGCGCGAG	88	chr5:135265895+135265982	7	4	3	0	0	LINK	FBXL21	NM_012159	TSS200	chr5:135265848-135266517	Island	-3.21895	29.5477	0.996361	104.485	29.5477	37.632
E_188	GGGCCTTGGGAGGCGCTTCTT	21	71.6	GTGCGGGGACGTCGCAAA	69.0	18	GGGCCTTGGGAGGCGCTTCTTgccaaatgcagacgaggggtgagcctgccagcgTTTGCGACGTCCCCGCAC	72	chr14:104647042+104647113	3	1	1	0	1	LINK	KIF26A	NM_015656	3'UTR	chr14:104645553-104645762	S_Shore	-3.25051	28.2375	0.999591	103.069	28.2375	36.401
E_189	GGATTCCCTGGGTCCGGGCTA	21	70.4	GGACAGCAGGGATCCCCCTCAA	70.8	22	GGATTCCCTGGGTCCGGGCTAggaagagcgcaatctcctttcctggggagaccctaactcctggaacccggcTTGAGGGGGATCCCTGCTGTCC	94	chr11:111169837+111169930	3	0	1	2	0	LINK	C11orf92;C11orf93	NM_207429;NM_001136105	5'UTR;TSS200	chr11:111169304-111170428	Island	-3.37508	29.4787	0.99769	97.8287	29.4787	37.9551
E_190	GTGGCGATCGGAGCGGAAGTG	21	71.5	GCAGCGGTGCCTGCAGTGG	71.1	19	GTGGCGATCGGAGCGGAAGTGgagctaccgccaccgccgccgccgattccggagccggggtagtcgccgccgccgccgccgctgcagCCACTGCAGGCACCGCTGC	106	chr20:43514332+43514437						LINK						-3.60263	28.9866	0.99541	89.485	28.9866	38.0345
