# Supplementary material for: MSRE-HTPrimer: a high-throughput and genome-wide primer design pipeline optimized for epigenetic research
Source: Clin Epigenetics. 2016 Mar 5;8:26. doi: 10.1186/s13148-016-0190-9 (PMC4779238; doi:10.1186/s13148-016-0190-9)
Supplement: Additional file 9: — The target bed file, which contains 190 target regions, used for experimental validation. (TXT 7 kb) [file 13148_2016_190_MOESM9_ESM.txt]

chr3	55515457	55515758	MSRE_Target1
chr7	1067801	1068102	MSRE_Target2
chr19	35617436	35617737	MSRE_Target3
chr5	180288705	180289006	MSRE_Target4
chr18	33647383	33647684	MSRE_Target5
chrX	48366774	48367075	MSRE_Target6
chr8	145531803	145532104	MSRE_Target7
chr6	163148351	163148652	MSRE_Target8
chr6	31762569	31762870	MSRE_Target9
chr22	38597768	38598069	MSRE_Target10
chr11	119599470	119599771	MSRE_Target11
chr6	33048602	33048903	MSRE_Target12
chr11	300254	300555	MSRE_Target13
chr11	134582316	134582617	MSRE_Target14
chr12	13197677	13197978	MSRE_Target15
chr15	45428662	45428963	MSRE_Target16
chr16	87714451	87714752	MSRE_Target17
chr17	58754476	58754777	MSRE_Target18
chr17	76227846	76228147	MSRE_Target19
chr19	33625318	33625619	MSRE_Target20
chr2	97174096	97174397	MSRE_Target21
chr2	134949521	134949822	MSRE_Target22
chr5	506193	506494	MSRE_Target23
chr5	52776094	52776395	MSRE_Target24
chr5	56595094	56595395	MSRE_Target25
chr5	157098469	157098770	MSRE_Target26
chr6	108439361	108439662	MSRE_Target27
chr8	674375	674676	MSRE_Target28
chr11	33757722	33758023	MSRE_Target29
chr11	82443464	82443765	MSRE_Target30
chr11	124734978	124735279	MSRE_Target31
chr14	102026108	102026409	MSRE_Target32
chr15	74557377	74557678	MSRE_Target33
chr18	12068213	12068514	MSRE_Target34
chr18	12777879	12778180	MSRE_Target35
chr18	66389270	66389571	MSRE_Target36
chr19	17445632	17445933	MSRE_Target37
chr19	58630090	58630391	MSRE_Target38
chr2	88752172	88752473	MSRE_Target39
chr2	106015617	106015918	MSRE_Target40
chr4	147558285	147558586	MSRE_Target41
chr9	139836293	139836594	MSRE_Target42
chr1	14026440	14026741	MSRE_Target43
chr1	50513720	50514021	MSRE_Target44
chr11	32456980	32457281	MSRE_Target45
chr11	110166603	110166904	MSRE_Target46
chr15	72612071	72612372	MSRE_Target47
chr19	19651085	19651386	MSRE_Target48
chr2	39187383	39187684	MSRE_Target49
chr2	39187389	39187690	MSRE_Target50
chr2	88752069	88752370	MSRE_Target51
chr3	156533926	156534227	MSRE_Target52
chr4	5710169	5710470	MSRE_Target53
chr5	16178985	16179286	MSRE_Target54
chr5	138089506	138089807	MSRE_Target55
chr3	13325210	13325511	MSRE_Target56
chr17	80372349	80372650	MSRE_Target57
chr8	49044392	49044693	MSRE_Target58
chr4	134589505	134589806	MSRE_Target59
chr8	67342916	67343217	MSRE_Target60
chrX	25040984	25041285	MSRE_Target61
chr16	15188446	15188747	MSRE_Target62
chr18	56887260	56887561	MSRE_Target63
chr1	3663189	3663490	MSRE_Target64
chr1	156627242	156627543	MSRE_Target65
chr1	169555872	169556173	MSRE_Target66
chr1	202858086	202858387	MSRE_Target67
chr1	222791932	222792233	MSRE_Target68
chr10	6620422	6620723	MSRE_Target69
chr10	50886849	50887150	MSRE_Target70
chr10	103880718	103881019	MSRE_Target71
chr10	135054630	135054931	MSRE_Target72
chr11	10315284	10315585	MSRE_Target73
chr11	65292516	65292817	MSRE_Target74
chr11	66206226	66206527	MSRE_Target75
chr11	125774297	125774598	MSRE_Target76
chr12	56521861	56522162	MSRE_Target77
chr12	132435083	132435384	MSRE_Target78
chr13	78271232	78271533	MSRE_Target79
chr13	95952752	95953053	MSRE_Target80
chr14	29235043	29235344	MSRE_Target81
chr16	31227734	31228035	MSRE_Target82
chr16	47177025	47177326	MSRE_Target83
chr17	8027277	8027578	MSRE_Target84
chr17	17400482	17400783	MSRE_Target85
chr17	26699401	26699702	MSRE_Target86
chr17	27333123	27333424	MSRE_Target87
chr18	12254003	12254304	MSRE_Target88
chr18	74820343	74820644	MSRE_Target89
chr18	76828505	76828806	MSRE_Target90
chr19	13213301	13213602	MSRE_Target91
chr19	18319212	18319513	MSRE_Target92
chr19	37340902	37341203	MSRE_Target93
chr19	52390940	52391241	MSRE_Target94
chr19	55864215	55864516	MSRE_Target95
chr19	58038435	58038736	MSRE_Target96
chr19	58514544	58514845	MSRE_Target97
chr2	62732742	62733043	MSRE_Target98
chr2	160654716	160655017	MSRE_Target99
chr2	236401865	236402166	MSRE_Target100
chr20	30945922	30946223	MSRE_Target101
chr20	36156858	36157159	MSRE_Target102
chr21	46360294	46360595	MSRE_Target103
chr3	8810830	8811131	MSRE_Target104
chr3	111697425	111697726	MSRE_Target105
chr3	153839804	153840105	MSRE_Target106
chr4	25032155	25032456	MSRE_Target107
chr4	56685822	56686123	MSRE_Target108
chr5	57879252	57879553	MSRE_Target109
chr5	57879293	57879594	MSRE_Target110
chr5	92956734	92957035	MSRE_Target111
chr5	102898579	102898880	MSRE_Target112
chr5	113697499	113697800	MSRE_Target113
chr5	140811492	140811793	MSRE_Target114
chr6	1313061	1313362	MSRE_Target115
chr6	31627528	31627829	MSRE_Target116
chr6	31782879	31783180	MSRE_Target117
chr6	33043699	33044000	MSRE_Target118
chr6	33043718	33044019	MSRE_Target119
chr6	33043862	33044163	MSRE_Target120
chr6	69344273	69344574	MSRE_Target121
chr6	166578985	166579286	MSRE_Target122
chr7	5013374	5013675	MSRE_Target123
chr7	6098712	6099013	MSRE_Target124
chr7	8477006	8477307	MSRE_Target125
chr7	75368194	75368495	MSRE_Target126
chr8	2034317	2034618	MSRE_Target127
chr8	54790368	54790669	MSRE_Target128
chr8	55371961	55372262	MSRE_Target129
chr9	126135842	126136143	MSRE_Target130
chr9	139939512	139939813	MSRE_Target131
chr14	64855203	64855504	MSRE_Target132
chr10	436454	436755	MSRE_Target133
chr11	43755484	43755785	MSRE_Target134
chr6	15538419	15538720	MSRE_Target135
chr11	1470005	1470306	MSRE_Target136
chr11	20001677	20001978	MSRE_Target137
chr16	54964992	54965293	MSRE_Target138
chr10	23481444	23481745	MSRE_Target139
chr5	139682746	139683047	MSRE_Target140
chr10	27703227	27703528	MSRE_Target141
chr20	43514210	43514511	MSRE_Target142
chr7	4797839	4798140	MSRE_Target143
chr4	7194852	7195153	MSRE_Target144
chr17	76356111	76356412	MSRE_Target145
chr11	47236437	47236738	MSRE_Target146
chr6	138893464	138893765	MSRE_Target147
chr15	45480046	45480347	MSRE_Target148
chr3	186285088	186285389	MSRE_Target149
chr5	135265781	135266082	MSRE_Target150
chr14	104646925	104647226	MSRE_Target151
chr11	111169715	111170016	MSRE_Target152
chr8	86132625	86132926	MSRE_Target153
chr21	43916445	43916746	MSRE_Target154
chr1	20569565	20569866	MSRE_Target155
chr1	207996870	207997171	MSRE_Target156
chr14	65345998	65346299	MSRE_Target157
chr17	3907552	3907853	MSRE_Target158
chr18	2906133	2906434	MSRE_Target159
chr2	47799015	47799316	MSRE_Target160
chr4	53728360	53728661	MSRE_Target161
chr5	139135685	139135986	MSRE_Target162
chr6	100915041	100915342	MSRE_Target163
chr6	159736579	159736880	MSRE_Target164
chr7	155243897	155244198	MSRE_Target165
chr6	30420939	30421240	MSRE_Target166
chr4	147558089	147558390	MSRE_Target167
chr6	139012842	139013143	MSRE_Target168
chr7	56551342	56551643	MSRE_Target169
chr8	37558708	37559009	MSRE_Target170
chr11	68934150	68934451	MSRE_Target171
chr15	79575910	79576211	MSRE_Target172
chr17	77136684	77136985	MSRE_Target173
chr17	77899058	77899359	MSRE_Target174
chr2	121498371	121498672	MSRE_Target175
chr4	123843125	123843426	MSRE_Target176
chrX	69509921	69510222	MSRE_Target177
chr1	9551248	9551549	MSRE_Target178
chr10	3509608	3509909	MSRE_Target179
chr13	111745432	111745733	MSRE_Target180
chr15	97491283	97491584	MSRE_Target181
chr19	36454473	36454774	MSRE_Target182
chr6	6058413	6058714	MSRE_Target183
chr6	31462000	31462301	MSRE_Target184
chr6	169310418	169310719	MSRE_Target185
chr7	158765911	158766212	MSRE_Target186
chr18	76266115	76266416	MSRE_Target187
chr3	155461695	155461996	MSRE_Target188
chr4	81127879	81128180	MSRE_Target189
chr4	140097248	140097549	MSRE_Target190
